# Supplementary material for: Circulating microRNA Signature Associated to Interstitial Lung Abnormalities in Respiratory Asymptomatic Subjects
Source: Cells. 2020 Jun 26;9(6):1556. doi: 10.3390/cells9061556 (PMC7348836; doi:10.3390/cells9061556)
Supplement: Supplementary file 1 [file cells-09-01556-s001.zip]

Archive with 19 entries (16 files):
- Supplem figs & Tables/
- Supplem figs & Tables/Supplementary Table S4.docx
- __MACOSX/
- __MACOSX/Supplem figs & Tables/
- __MACOSX/Supplem figs & Tables/._Supplementary Table S4.docx
- Supplem figs & Tables/~$pplementary Table S3-new.docx
- __MACOSX/Supplem figs & Tables/._~$pplementary Table S3-new.docx
- Supplem figs & Tables/Supplementary Table S2.docx
- __MACOSX/Supplem figs & Tables/._Supplementary Table S2.docx
- Supplem figs & Tables/Supplementary Table S1.docx
- __MACOSX/Supplem figs & Tables/._Supplementary Table S1.docx
- Supplem figs & Tables/Suppl Fig S2.pdf
- __MACOSX/Supplem figs & Tables/._Suppl Fig S2.pdf
- Supplem figs & Tables/Suppl Fig S3.pdf
- __MACOSX/Supplem figs & Tables/._Suppl Fig S3.pdf
- Supplem figs & Tables/Supplementary Table S3.xlsx
- __MACOSX/Supplem figs & Tables/._Supplementary Table S3.xlsx
- Supplem figs & Tables/Suppl Fig S1 study workflow.pdf
- __MACOSX/Supplem figs & Tables/._Suppl Fig S1 study workflow.pdf
