# Supplementary material for: Circulating microRNA Signature Associated to Interstitial Lung Abnormalities in Respiratory Asymptomatic Subjects
Source: Cells. 2020 Jun 26;9(6):1556. doi: 10.3390/cells9061556 (PMC7348836; doi:10.3390/cells9061556)
Supplement: Supplementary file 1 [file cells-09-01556-s001.zip › Supplem figs & Tables/Supplementary Table S3.xlsx]

## Sheet: Sheet1
	Supplementary Table S3. Significantly enriched pathways of the seven ILA-associated miRNAs. Experimentally validated targets of five ILA-associated miRNAs were obtained and enriched pathways analysis was performed using the KEGG database and an adjusted p<0.05 (miR-200c-3p, miR-16-5p, miR-21-5p, miR-126-3p and miR-34a-5p). For miR-193a-5p and miR-502-3p, we performed enriched pathway analysis usi…
	miR-200c-3p
	KEGG	Hit counts in KEGG	KEGG adj.P.value
	MicroRNAs in cancer	26	5.79362e-14
	Pathways in cancer	33	4.28461e-14
	Prostate cancer	14	2.20938e-10
	Neurotrophin signaling pathway	15	2.01566e-10
	PI3K-Akt signaling pathway	23	3.20472e-10
	Human papillomavirus infection	20	2.38636e-08
	Focal adhesion	16	2.05636e-08
	Ras signaling pathway	16	1.6822e-07
	MAPK signaling pathway	17	7.13509e-07
	Proteoglycans in cancer	14	1.13272e-06
	Breast cancer	12	1.74944e-06
	AGE-RAGE signaling pathway in diabetic complications	10	3.06196e-06
	HIF-1 signaling pathway	10	2.82642e-06
	FoxO signaling pathway	11	3.99673e-06
	Fluid shear stress and atherosclerosis	11	6.30761e-06
	ErbB signaling pathway	9	6.09195e-06
	Colorectal cancer	9	6.34492e-06
	Apoptosis	11	6.99981e-06
	Gastric cancer	11	1.00171e-05
	Small cell lung cancer	9	1.05746e-05
	Renal cell carcinoma	8	1.05568e-05
	mTOR signaling pathway	11	1.05556e-05
	Hepatocellular carcinoma	11	2.71166e-05
	Insulin signaling pathway	10	2.87685e-05
	Regulation of actin cytoskeleton	12	4.31973e-05
	p53 signaling pathway	7	0.000140878
	T cell receptor signaling pathway	8	0.000148106
	Rap1 signaling pathway	11	0.000156907
	Human immunodeficiency virus 1 infection	11	0.000198028
	Insulin resistance	8	0.00021781
	Human T-cell leukemia virus 1 infection	11	0.000250277
	Pathogenic Escherichia coli infection	6	0.000252128
	Thyroid hormone signaling pathway	8	0.000332195
	Sphingolipid signaling pathway	8	0.000387276
	Cellular senescence	9	0.000510532
	Hepatitis B	9	0.000573184
	Tight junction	9	0.000770767
	Longevity regulating pathway	7	0.000921907
	Estrogen signaling pathway	8	0.000913254
	Measles	8	0.000936655
	Bacterial invasion of epithelial cells	6	0.00106235
	Axon guidance	9	0.00109367
	Human cytomegalovirus infection	10	0.00116063
	Chronic myeloid leukemia	6	0.0011477
	Oxytocin signaling pathway	8	0.00169292
	Cushing syndrome	8	0.00180876
	AMPK signaling pathway	7	0.00204227
	Epstein-Barr virus infection	9	0.0020884
	Viral carcinogenesis	9	0.00204578
	Gap junction	6	0.00225138
	Endometrial cancer	5	0.00233613
	TGF-beta signaling pathway	6	0.0024435
	VEGF signaling pathway	5	0.00243498
	Autophagy	7	0.00262879
	NF-kappa B signaling pathway	6	0.00308551
	Shigellosis	5	0.00361015
	Choline metabolism in cancer	6	0.00370537
	Acute myeloid leukemia	5	0.00373896
	Epithelial cell signaling in Helicobacter pylori infection	5	0.00421391
	Kaposi sarcoma-associated herpesvirus infection	8	0.00464312
	Transcriptional misregulation in cancer	8	0.004567
	Glioma	5	0.00625075
	Pancreatic cancer	5	0.00615154
	Wnt signaling pathway	7	0.00764576
	cGMP-PKG signaling pathway	7	0.00996979
	Cell cycle	6	0.0102338
	Relaxin signaling pathway	6	0.0127721
	Fc gamma R-mediated phagocytosis	5	0.0133836
	Th1 and Th2 cell differentiation	5	0.0138286
	NOD-like receptor signaling pathway	7	0.0136782
	IL-17 signaling pathway	5	0.0140814
	Chemokine signaling pathway	7	0.0190141
	Melanogenesis	5	0.0194914
	Basal cell carcinoma	4	0.0193017
	Mitophagy	4	0.0212909
	C-type lectin receptor signaling pathway	5	0.0211861
	Phospholipase D signaling pathway	6	0.0209688
	Non-small cell lung cancer	4	0.0216135
	Adipocytokine signaling pathway	4	0.0249707
	B cell receptor signaling pathway	4	0.0272608
	Aldosterone-regulated sodium reabsorption	3	0.0273051
	Thyroid cancer	3	0.0269722
	Adherens junction	4	0.0275926
	Hippo signaling pathway	6	0.0278501
	Bladder cancer	3	0.0341992
	Platelet activation	5	0.0382099
	Type II diabetes mellitus	3	0.0457772
	Salmonella infection	4	0.047339
	Vascular smooth muscle contraction	5	0.0474122
	Cysteine and methionine metabolism	3	0.0469204
	Notch signaling pathway	3	0.0491216
	miR-16-5p
	KEGG	Hit counts in KEGG	KEGG adj.P.value
	Ribosome	37	1.11867e-07
	mTOR signaling pathway	36	1.78124e-07
	PI3K-Akt signaling pathway	61	3.23168e-07
	RNA transport	37	2.64734e-07
	Proteoglycans in cancer	39	5.53951e-06
	Pathways in cancer	75	1.57878e-05
	Autophagy	28	2.03774e-05
	Small cell lung cancer	23	1.89196e-05
	Ribosome biogenesis in eukaryotes	24	2.1082e-05
	Viral carcinogenesis	37	2.29648e-05
	Cell cycle	26	7.65865e-05
	Breast cancer	29	7.04707e-05
	Protein export	10	8.38895e-05
	Prostate cancer	22	8.99755e-05
	Hepatocellular carcinoma	31	0.000111852
	Cellular senescence	30	0.000105859
	p53 signaling pathway	18	0.000129312
	Colorectal cancer	20	0.000126671
	Signaling pathways regulating pluripotency of stem cells	27	0.000131143
	Focal adhesion	34	0.000172581
	Hippo signaling pathway	29	0.000226128
	Insulin signaling pathway	26	0.000254322
	Gastric cancer	27	0.000401931
	Spliceosome	25	0.000452277
	Human papillomavirus infection	47	0.000503039
	Pancreatic cancer	17	0.000591528
	Chronic myeloid leukemia	17	0.000681148
	Protein processing in endoplasmic reticulum	28	0.000802307
	Neurotrophin signaling pathway	22	0.00123902
	Non-small cell lung cancer	15	0.00135543
	AMPK signaling pathway	22	0.00131664
	MicroRNAs in cancer	42	0.00134483
	Hepatitis C	26	0.00147179
	Human T-cell leukemia virus 1 infection	33	0.00172063
	Renal cell carcinoma	15	0.00196718
	ErbB signaling pathway	17	0.00218796
	Influenza A	27	0.00274371
	Ubiquitin mediated proteolysis	23	0.00294493
	Melanoma	15	0.00288535
	Epstein-Barr virus infection	30	0.00330033
	Acute myeloid leukemia	14	0.00351406
	FoxO signaling pathway	22	0.00392276
	Kaposi sarcoma-associated herpesvirus infection	28	0.00408282
	Glioma	15	0.00404781
	Insulin resistance	19	0.00432654
	Oocyte meiosis	21	0.0042558
	HIF-1 signaling pathway	18	0.00429971
	Ferroptosis	10	0.00495882
	Longevity regulating pathway	18	0.00525471
	Bladder cancer	10	0.00586239
	Measles	22	0.00597351
	Fluid shear stress and atherosclerosis	22	0.00645944
	Central carbon metabolism in cancer	13	0.00764841
	Mitophagy	13	0.00750677
	Human cytomegalovirus infection	31	0.00758352
	Endometrial cancer	12	0.00806498
	MAPK signaling pathway	38	0.00811075
	Hepatitis B	24	0.00982279
	Cushing syndrome	23	0.0107169
	Wnt signaling pathway	23	0.0135508
	Prolactin signaling pathway	13	0.013369
	Hedgehog signaling pathway	10	0.0142487
	Legionellosis	11	0.0147761
	Progesterone-mediated oocyte maturation	16	0.0191994
	Shigellosis	12	0.0189587
	Human immunodeficiency virus 1 infection	28	0.0193118
	AGE-RAGE signaling pathway in diabetic complications	16	0.0202937
	Aminoacyl-tRNA biosynthesis	12	0.0206153
	Estrogen signaling pathway	20	0.0208933
	Transcriptional misregulation in cancer	25	0.0228174
	Toxoplasmosis	17	0.0279277
	Adipocytokine signaling pathway	12	0.028119
	Apoptosis	20	0.0318688
	Thyroid hormone signaling pathway	17	0.0343074
	Pathogenic Escherichia coli infection	10	0.0373017
	Adherens junction	12	0.0369787
	Phosphatidylinositol signaling system	15	0.0374155
	TGF-beta signaling pathway	14	0.0371903
	Apelin signaling pathway	19	0.0380769
	miR-21-5p
	KEGG	Hit counts in KEGG	KEGG adj.P.value
	Hepatitis B	27	2.2369e-10
	Pathways in cancer	49	8.55633e-10
	MicroRNAs in cancer	34	4.75105e-09
	Pancreatic cancer	16	5.86286e-08
	Breast cancer	21	2.62678e-07
	MAPK signaling pathway	30	4.69527e-07
	Proteoglycans in cancer	24	5.69193e-07
	Prostate cancer	16	1.45924e-06
	Hepatocellular carcinoma	21	1.61118e-06
	Epstein-Barr virus infection	23	1.77862e-06
	Human cytomegalovirus infection	24	3.20425e-06
	Small cell lung cancer	15	3.51987e-06
	Gastric cancer	19	3.52716e-06
	TNF signaling pathway	16	5.08397e-06
	Hepatitis C	19	5.72887e-06
	Bladder cancer	10	6.03938e-06
	AGE-RAGE signaling pathway in diabetic complications	15	6.6161e-06
	HIF-1 signaling pathway	15	6.24854e-06
	Cellular senescence	19	7.44741e-06
	Chagas disease (American trypanosomiasis)	15	8.32922e-06
	FoxO signaling pathway	17	8.51935e-06
	Measles	17	1.53436e-05
	Chronic myeloid leukemia	12	4.13533e-05
	Transcriptional misregulation in cancer	19	5.79108e-05
	Non-small cell lung cancer	11	5.69121e-05
	Signaling pathways regulating pluripotency of stem cells	16	6.54983e-05
	Toxoplasmosis	14	0.000102892
	Melanoma	11	0.000121152
	p53 signaling pathway	11	0.000116974
	Colorectal cancer	12	0.000118379
	Kaposi sarcoma-associated herpesvirus infection	18	0.000167679
	Toll-like receptor signaling pathway	13	0.000163812
	Influenza A	17	0.000189419
	NF-kappa B signaling pathway	12	0.000290952
	Tuberculosis	17	0.000322148
	Human papillomavirus infection	24	0.000730411
	Glioma	10	0.000760022
	TGF-beta signaling pathway	11	0.000748516
	Fluid shear stress and atherosclerosis	14	0.000736262
	Cell cycle	13	0.000842871
	African trypanosomiasis	7	0.000835593
	Hippo signaling pathway	15	0.000879574
	Necroptosis	15	0.000987302
	Legionellosis	8	0.00174084
	Prolactin signaling pathway	9	0.00184728
	Longevity regulating pathway	11	0.0019047
	Endometrial cancer	8	0.00236797
	PI3K-Akt signaling pathway	23	0.00383572
	Relaxin signaling pathway	12	0.00405178
	Non-alcoholic fatty liver disease (NAFLD)	13	0.00411172
	Malaria	7	0.00408399
	Amoebiasis	10	0.00415412
	Central carbon metabolism in cancer	8	0.00458777
	Inflammatory bowel disease (IBD)	8	0.00450281
	Cushing syndrome	13	0.00540631
	Neurotrophin signaling pathway	11	0.00581609
	Renal cell carcinoma	8	0.00635312
	Human T-cell leukemia virus 1 infection	16	0.00629376
	JAK-STAT signaling pathway	13	0.00755015
	Apoptosis	12	0.00763234
	Insulin resistance	10	0.00878204
	Leishmaniasis	8	0.00921862
	Human immunodeficiency virus 1 infection	15	0.0111321
	Estrogen signaling pathway	11	0.0156552
	Sphingolipid signaling pathway	10	0.0168264
	C-type lectin receptor signaling pathway	9	0.0213572
	Parathyroid hormone synthesis, secretion and action	9	0.0238397
	Ras signaling pathway	15	0.023976
	Chemokine signaling pathway	13	0.0256146
	Autophagy	10	0.0261482
	IL-17 signaling pathway	8	0.0329278
	Pertussis	7	0.0363715
	Viral carcinogenesis	13	0.0381402
	Cytokine-cytokine receptor interaction	17	0.0380363
	Ubiquitin mediated proteolysis	10	0.0382412
	Choline metabolism in cancer	8	0.0435988
	Rap1 signaling pathway	13	0.0432884
	miR-126-3p
	KEGG	Hit counts in KEGG	KEGG adj.P.value
	MicroRNAs in cancer	15	1.50758e-12
	Chemokine signaling pathway	13	1.13439e-12
	Chronic myeloid leukemia	10	1.57128e-12
	Neurotrophin signaling pathway	11	2.85922e-12
	Human cytomegalovirus infection	13	4.05791e-12
	Pathways in cancer	17	4.51489e-12
	Prostate cancer	10	8.47436e-12
	FoxO signaling pathway	10	1.70418e-10
	Small cell lung cancer	9	2.06636e-10
	AGE-RAGE signaling pathway in diabetic complications	9	3.62153e-10
	Gastric cancer	10	4.17692e-10
	PI3K-Akt signaling pathway	13	5.30889e-10
	Renal cell carcinoma	8	5.22683e-10
	ErbB signaling pathway	8	2.6957e-09
	Rap1 signaling pathway	10	7.52205e-09
	HIF-1 signaling pathway	8	8.82115e-09
	Human immunodeficiency virus 1 infection	10	8.78439e-09
	Longevity regulating pathway	8	9.19917e-09
	Non-small cell lung cancer	7	1.31108e-08
	Cellular senescence	9	1.25533e-08
	Hepatitis B	9	1.40979e-08
	Pancreatic cancer	7	2.82834e-08
	Kaposi sarcoma-associated herpesvirus infection	9	4.12768e-08
	Focal adhesion	9	7.152e-08
	Insulin signaling pathway	8	6.9823e-08
	Measles	8	7.11103e-08
	Epstein-Barr virus infection	9	6.93811e-08
	Fluid shear stress and atherosclerosis	8	6.99074e-08
	Breast cancer	8	1.04928e-07
	Human T-cell leukemia virus 1 infection	9	1.31811e-07
	mTOR signaling pathway	8	1.27677e-07
	Endometrial cancer	6	1.58051e-07
	VEGF signaling pathway	6	1.70232e-07
	Central carbon metabolism in cancer	6	2.98864e-07
	Cholinergic synapse	7	2.98741e-07
	Sphingolipid signaling pathway	7	4.42125e-07
	Prolactin signaling pathway	6	4.31112e-07
	AMPK signaling pathway	7	4.43809e-07
	B cell receptor signaling pathway	6	4.45763e-07
	Melanoma	6	4.73074e-07
	Aldosterone-regulated sodium reabsorption	5	5.24429e-07
	Glioma	6	5.76789e-07
	Autophagy	7	6.12164e-07
	Relaxin signaling pathway	7	6.65594e-07
	Estrogen signaling pathway	7	9.32821e-07
	Signaling pathways regulating pluripotency of stem cells	7	1.00777e-06
	Colorectal cancer	6	1.17431e-06
	Regulation of actin cytoskeleton	8	1.17103e-06
	Apoptosis	7	1.14863e-06
	Fc gamma R-mediated phagocytosis	6	1.54764e-06
	Hepatitis C	7	1.91076e-06
	Ras signaling pathway	8	2.00197e-06
	Progesterone-mediated oocyte maturation	6	2.411e-06
	Human papillomavirus infection	9	2.42547e-06
	T cell receptor signaling pathway	6	2.61604e-06
	Regulation of lipolysis in adipocytes	5	2.94486e-06
	Hepatocellular carcinoma	7	2.94983e-06
	C-type lectin receptor signaling pathway	6	2.95036e-06
	Insulin resistance	6	3.62512e-06
	TNF signaling pathway	6	3.97224e-06
	Leukocyte transendothelial migration	6	4.34476e-06
	Axon guidance	7	4.47956e-06
	Acute myeloid leukemia	5	6.5634e-06
	Fc epsilon RI signaling pathway	5	7.50281e-06
	Platelet activation	6	7.40957e-06
	Proteoglycans in cancer	7	8.4802e-06
	MAPK signaling pathway	8	9.47001e-06
	cAMP signaling pathway	7	1.17256e-05
	Phospholipase D signaling pathway	6	1.9517e-05
	Carbohydrate digestion and absorption	4	3.48735e-05
	Choline metabolism in cancer	5	4.33352e-05
	Chagas disease (American trypanosomiasis)	5	5.18443e-05
	Toll-like receptor signaling pathway	5	5.35982e-05
	Toxoplasmosis	5	7.91164e-05
	Thyroid hormone signaling pathway	5	8.86099e-05
	Viral carcinogenesis	6	0.000101531
	Osteoclast differentiation	5	0.000133528
	Shigellosis	4	0.000149177
	Adipocytokine signaling pathway	4	0.000186456
	Bacterial invasion of epithelial cells	4	0.000242439
	Non-alcoholic fatty liver disease (NAFLD)	5	0.000272015
	JAK-STAT signaling pathway	5	0.00039889
	cGMP-PKG signaling pathway	5	0.000441963
	Influenza A	5	0.000501904
	NF-kappa B signaling pathway	4	0.000603406
	Bladder cancer	3	0.000817043
	Type II diabetes mellitus	3	0.00113834
	Apelin signaling pathway	4	0.00234912
	Adrenergic signaling in cardiomyocytes	4	0.00287207
	Mitophagy	3	0.00304519
	Rheumatoid arthritis	3	0.00794176
	Herpes simplex virus 1 infection	6	0.0098717
	Glucagon signaling pathway	3	0.0110383
	Cell cycle	3	0.0183471
	Dopaminergic synapse	3	0.0211296
	Natural killer cell mediated cytotoxicity	3	0.0209095
	Oxytocin signaling pathway	3	0.0309916
	Cushing syndrome	3	0.0317794
	Tuberculosis	3	0.0462779
	Long-term potentiation	2	0.0489088
	miR-34a-5p
	KEGG	Hit counts in KEGG	KEGG adj.P.value
	Systemic lupus erythematosus	58	4.33644e-45
	Alcoholism	59	1.08332e-37
	Apoptosis	43	1.41733e-25
	Necroptosis	39	2.33176e-19
	Viral carcinogenesis	43	2.36176e-19
	Pathways in cancer	69	2.11164e-18
	Transcriptional misregulation in cancer	39	2.538e-17
	Cell cycle	30	4.03625e-15
	Small cell lung cancer	26	8.73881e-15
	Colorectal cancer	25	1.06598e-14
	Pancreatic cancer	23	4.03576e-14
	p53 signaling pathway	22	1.67272e-13
	Hepatocellular carcinoma	31	2.30616e-12
	Breast cancer	29	2.25467e-12
	Human T-cell leukemia virus 1 infection	35	4.4375e-12
	Chronic myeloid leukemia	21	4.79043e-12
	Hepatitis B	30	4.75101e-12
	Hepatitis C	29	7.26706e-12
	Measles	27	1.45665e-11
	Kaposi sarcoma-associated herpesvirus infection	31	2.54419e-11
	Epstein-Barr virus infection	32	3.81086e-11
	Toxoplasmosis	23	2.63108e-10
	NF-kappa B signaling pathway	21	3.62603e-10
	MicroRNAs in cancer	38	3.5786e-10
	Prostate cancer	21	5.08487e-10
	TNF signaling pathway	22	8.77929e-10
	Human papillomavirus infection	39	1.58923e-09
	Non-small cell lung cancer	17	1.77419e-09
	Glioma	18	1.77085e-09
	Endometrial cancer	16	1.86581e-09
	Human cytomegalovirus infection	31	2.49674e-09
	Melanoma	17	6.80486e-09
	Legionellosis	15	7.52564e-09
	Cellular senescence	25	8.77908e-09
	Gastric cancer	24	9.80078e-09
	MAPK signaling pathway	35	9.55623e-09
	Bladder cancer	13	1.15614e-08
	NOD-like receptor signaling pathway	26	1.61225e-08
	Amyotrophic lateral sclerosis (ALS)	14	2.13186e-08
	PI3K-Akt signaling pathway	38	2.87286e-08
	Adherens junction	16	4.34522e-08
	Autophagy	21	6.37429e-08
	Proteoglycans in cancer	26	1.8994e-07
	Osteoclast differentiation	20	2.80012e-07
	Thyroid hormone signaling pathway	19	3.11317e-07
	Thyroid cancer	11	3.71359e-07
	Central carbon metabolism in cancer	14	5.17761e-07
	Focal adhesion	25	5.62088e-07
	AGE-RAGE signaling pathway in diabetic complications	17	8.3219e-07
	T cell receptor signaling pathway	17	9.47497e-07
	Acute myeloid leukemia	13	4.16504e-06
	HIF-1 signaling pathway	16	4.29094e-06
	Cushing syndrome	20	6.41037e-06
	Endocytosis	26	7.15523e-06
	Influenza A	21	7.60765e-06
	Hippo signaling pathway	20	1.00473e-05
	Tuberculosis	21	1.5443e-05
	Human immunodeficiency virus 1 infection	23	1.99738e-05
	DNA replication	9	2.37106e-05
	Ferroptosis	9	5.9354e-05
	Shigellosis	11	0.000114708
	C-type lectin receptor signaling pathway	14	0.00013604
	Neurotrophin signaling pathway	15	0.000154413
	Phospholipase D signaling pathway	17	0.000157055
	Pyrimidine metabolism	10	0.000183062
	Ras signaling pathway	22	0.000233553
	Signaling pathways regulating pluripotency of stem cells	16	0.000247389
	Rap1 signaling pathway	20	0.000354754
	Cytokine-cytokine receptor interaction	25	0.000424921
	JAK-STAT signaling pathway	17	0.000450998
	FoxO signaling pathway	15	0.000458747
	Toll-like receptor signaling pathway	13	0.00048929
	Mitophagy	10	0.000518538
	Protein processing in endoplasmic reticulum	17	0.000534848
	IL-17 signaling pathway	12	0.000628646
	Prolactin signaling pathway	10	0.000935758
	RIG-I-like receptor signaling pathway	10	0.000923605
	Viral myocarditis	9	0.00112459
	Arrhythmogenic right ventricular cardiomyopathy (ARVC)	10	0.00113912
	Natural killer cell mediated cytotoxicity	14	0.0013042
	Chagas disease (American trypanosomiasis)	12	0.00152995
	Pertussis	10	0.00171238
	Basal cell carcinoma	9	0.00174672
	Ubiquitin mediated proteolysis	14	0.00196304
	Th1 and Th2 cell differentiation	11	0.00201366
	Adipocytokine signaling pathway	9	0.00331938
	ErbB signaling pathway	10	0.00393605
	B cell receptor signaling pathway	9	0.00399427
	Non-alcoholic fatty liver disease (NAFLD)	14	0.00424746
	Longevity regulating pathway	11	0.00452808
	VEGF signaling pathway	8	0.00462429
	Sphingolipid signaling pathway	12	0.00490771
	Bacterial invasion of epithelial cells	9	0.00508782
	TGF-beta signaling pathway	10	0.00565305
	Fluid shear stress and atherosclerosis	13	0.00611237
	Huntington disease	16	0.00684785
	Wnt signaling pathway	14	0.00679924
	Synaptic vesicle cycle	9	0.00699655
	Oocyte meiosis	12	0.006939
	Epithelial cell signaling in Helicobacter pylori infection	8	0.0105092
	Choline metabolism in cancer	10	0.0106761
	Progesterone-mediated oocyte maturation	10	0.0105715
	Spliceosome	12	0.0118431
	mTOR signaling pathway	13	0.0121883
	Herpes simplex virus 1 infection	30	0.0145934
	Leishmaniasis	8	0.0166874
	Th17 cell differentiation	10	0.0175144
	Base excision repair	5	0.0191633
	Notch signaling pathway	6	0.0226417
	Prion diseases	5	0.0242318
	Hematopoietic cell lineage	9	0.0262149
	Alzheimer disease	13	0.0291036
	Allograft rejection	5	0.0327517
	Fc epsilon RI signaling pathway	7	0.0327213
	Apelin signaling pathway	11	0.0328268
	Regulation of actin cytoskeleton	15	0.0341095
	Renal cell carcinoma	7	0.0344052
	Axon guidance	13	0.042394
	Fc gamma R-mediated phagocytosis	8	0.0476669
	miR-193a-5p
	KEGG	Hit counts in KEGG	KEGG P.value
	Human cytomegalovirus infection	4	0.0097117
	Breast cancer	4	0.000817796
	Central carbon metabolism in cancer	3	0.000845756
	Gastric cancer	4	0.000860067
	Acute myeloid leukemia	3	0.000884246
	Pancreatic cancer	3	0.00128139
	ErbB signaling pathway	3	0.00183698
	Prostate cancer	3	0.00267683
	HIF-1 signaling pathway	3	0.0029181
	Insulin resistance	3	0.00362559
	Type II diabetes mellitus	2	0.00762144
	Endometrial cancer	2	0.0119096
	Influenza A	3	0.0128202
	Non-small cell lung cancer	2	0.0152318
	RIG-I-like receptor signaling pathway	2	0.0170253
	Pathways in cancer	5	0.0173329
	Adherens junction	2	0.0179542
	Melanoma	2	0.0179542
	PI3K-Akt signaling pathway	4	0.0182647
	Glioma	2	0.019387
	Proteoglycans in cancer	3	0.0196665
	Colorectal cancer	2	0.0250324
	Choline metabolism in cancer	2	0.0324541
	Longevity regulating pathway	2	0.0342757
	Thyroid hormone signaling pathway	2	0.0432811
	AMPK signaling pathway	2	0.0459998
	miR-502-3p
	KEGG	Hit counts in KEGG	KEGG P.value
	Human cytomegalovirus infection	4	0.0097117
	p53 signaling pathway	2	0.0292209
	Chronic myeloid leukemia	2	0.0322763
	Huntington disease	3	0.0348041
